# Supplementary material for: Insights on bio-degumming of kenaf bast based on metagenomic and proteomics
Source: BMC Genomics. 2020 Feb 3;21:121. doi: 10.1186/s12864-020-6531-2 (PMC6998070; doi:10.1186/s12864-020-6531-2)
Supplement: Supplementary file 2 — Additional file 2 Table S1. The list of the differentially expressed proteins/peptides in the degumming of the kenaf bast. [file 12864_2020_6531_MOESM2_ESM.xlsx]

## Sheet: sig.data.combined.fold1.2.p005
Table S1. The list of the differentially expressed proteins/peptides in the dugumming of the kenaf bast.
id	0h_1	0h_2	40h_1	40h_2	110h_1	110h_2	150h_1	150h_2	ratio.40h.0h	ratio.110h.0h	ratio.150h.0h	ratio.110h.40h	ratio.150h.40h	ratio.150h.110h	pvalue.40h.0h	pvalue.110h.0h	pvalue.150h.0h	pvalue.110h.40h	pvalue.150h.40h	pvalue.150h.110h	Gene names	Protein names	Gene ontology (GO)
A0A023WRC7	311.398	306.042	695.624	532.557	994.568	967.779	675.995	666.65	1.98915	3.1782	2.17454	1.59777	1.0932	0.684204	0.122413	0.000600341	0.00028332	0.170473	0.596955	0.00633636	UIB01_09325	Porin	integral component of membrane [GO:0016021]; porin activity [GO:0015288]
A0A0N7K9K4	925.306	853.752	2556.78	2727.89	1886.41	1907.61	2692.44	2859.7	2.97049	2.1326	3.12083	0.71793	1.05061	1.46339	0.00276869	0.0306869	0.00280378	0.0556197	0.380496	0.0436888	metQ AMR72_18085	Lipoprotein
A0A093ZRR2;REV__A0A166WZR1	3852.86	2761.04	408.018	254.086	193.671	158.434	252.206	186.02	0.100108	0.0532371	0.0662584	0.531797	0.66187	1.24459	0.0207081	0.00941089	0.00705994	0.199462	0.313738	0.379799	V491_04945	Uncharacterized protein (Fragment)
A0A0A2W3C3	1016.55	911.776	4142.05	5049.44	2560.86	2232.56	5315.88	5532.4	4.76656	2.48579	5.62574	0.521506	1.18025	2.26316	0.0130882	0.0108248	0.00933832	0.0419736	0.326613	0.0382814	BBAD15_g1120	Pyruvate kinase I	outer membrane [GO:0019867]; kinase activity [GO:0016301]; magnesium ion binding [GO:0000287]; potassium ion binding [GO:0030955]; pyruvate kinase activity [GO:0004743]
R9AEW5;A1DDU4;A0A0S7E3J2;A0A0J5SQP1;Q4WVL1;B0Y1F6;A0A084BN00;A0A0K8L4F0	4847.68	3935.33	844.939	585.066	369.472	312.034	421.09	304.28	0.162815	0.0775936	0.0825878	0.476575	0.507249	1.06436	0.0255046	0.00332418	0.0105602	0.113655	0.112343	0.807772	J056_000522 J056_000528	Protein rds1
I4JP63;A4VIF9;A0A137XYQ5;W8RAM2;V4QB13;U3HL09;S6JR99;M2VFT9;L0GQV0;I4CWQ3;H7ESG0;F8GZY4;A0A137X2L2;A0A0M2RNZ3;A0A0I9SF41;A0A0D9AH42;A0A0D7E626;A0A0C2NNG9;A0A098FU58;A0A061JR05;A0A023WNU4	192.613	238.187	506.757	533.604	1003.76	1029.95	737.514	854.89	2.41495	4.72077	3.69639	1.95481	1.53063	0.783005	0.0625885	0.0405851	0.013908	0.00730963	0.0821083	0.175864	YO5_03962	Ubiquinol-cytochrome c reductase iron-sulfur subunit (EC 1.10.2.2)	membrane [GO:0016020]; 2 iron, 2 sulfur cluster binding [GO:0051537]; metal ion binding [GO:0046872]; ubiquinol-cytochrome-c reductase activity [GO:0008121]
L8X2A2	248.765	205.284	218.44	174.599	1525.53	1359.39	889.031	979.59	0.86563	6.35376	4.11545	7.34005	4.75429	0.647719	0.428926	0.00813337	0.0164143	0.0120371	0.0219192	0.0308206	AG1IA_02732	6-phosphogluconate dehydrogenase, decarboxylating (EC 1.1.1.44)	phosphogluconate dehydrogenase (decarboxylating) activity [GO:0004616]; pentose-phosphate shunt [GO:0006098]
A0A081PEZ7	8425.9	7962.59	5066.04	4690.45	3465.59	3802.73	3634.02	3229.3	0.595326	0.443502	0.418789	0.744973	0.703462	0.944279	0.0112059	0.00925754	0.0177258	0.0421193	0.0506959	0.524589	N180_06910	Flagellar motor protein MotB	cell outer membrane [GO:0009279]; integral component of membrane [GO:0016021]; calcium ion binding [GO:0005509]
A0A0C9W9D6	681.443	656.66	688.308	579.035	1420.78	1530.34	803.212	776.94	0.947119	2.20545	1.18089	2.32858	1.24682	0.535442	0.623285	0.00979377	0.0223246	0.0355698	0.224122	0.0162804	HYDPIDRAFT_170560	Unplaced genomic scaffold scaffold_45, whole genome shotgun sequence
I4YCX5	20162.2	11094.4	468.683	304.751	161.921	295.778	364.749	143.41	0.0247447	0.0146433	0.0162577	0.591776	0.657017	1.11025	0.0134358	0.00993633	0.0263502	0.290206	0.46636	0.945019	WALSEDRAFT_18226	Rds1 protein
D9SN63	313.7	258.424	281.391	323.629	292.762	223.8	511.768	608.01	1.0575	0.902886	1.95723	0.853795	1.85081	2.16775	0.678802	0.591845	0.0362483	0.420717	0.0340746	0.053763	Clocel_2188	Uncharacterized protein
I4JHJ0	663.229	496.884	643.948	659.693	2426.92	1754	1333.19	1703.6	1.12372	3.60389	2.61767	3.20711	2.32947	0.726344	0.540289	0.0285386	0.0384164	0.0876178	0.0898141	0.271512	YO5_00225	Ferredoxin I	4 iron, 4 sulfur cluster binding [GO:0051539]; electron carrier activity [GO:0009055]; metal ion binding [GO:0046872]
F8NY29;F8QH34;F8QH44;F8NVS1;F8QH46;F8NVS3	1175.08	1299.14	2580.61	3045.14	1572.95	1334.72	776.933	883.91	2.27375	1.17519	0.67126	0.516851	0.295221	0.571193	0.0237117	0.264527	0.0442365	0.0298232	0.00900769	0.0372866	SERLADRAFT_467170	Putative uncharacterized protein
Q47NL1	905.034	728.534	212.517	187.022	2310.4	1957.84	1518.35	1712	0.244581	2.61283	1.97748	10.6829	8.08519	0.756836	0.0159697	0.0232492	0.0523443	0.00262766	0.00178908	0.125151	Tfu_1925	Aconitate hydratase (Aconitase) (EC 4.2.1.3)	4 iron, 4 sulfur cluster binding [GO:0051539]; aconitate hydratase activity [GO:0003994]; metabolic process [GO:0008152]
A0A0C9YAJ1;A0A094A699;A0A0J8QN84;L0PDC9;A0A061HFW0;N1RDC7;A0A0M3CJ59;Q0C9L8;A0A0C9VEC6;C5M236;C4YI48;C4XWF5;A5E3W1;A0A0L0NQ07;A0A080WKZ2;A0A059K1Q7;A0A059JAZ8;A0A028JQR2;A0A023AGA4;A0A022ZJY1;A0A022YP90;A0A022XTA3;A0A022WYN5;A0A022W343;A0A022V796;A0A022UKU3;A0A022TN01;D9STK5;A0A100VRJ9;A0A0I9XAM6;A0A160F579;A0A154N6U3;S3D2G8;A0A0W7VC92;H0GX56;A0A0F6YG86;D5G7I0;A8NEG5;D5QA40;A5DDN3;A0A0I9ZW79;N1JF…	2594.24	2686.48	2805.55	3038.66	879.51	909.112	1663.32	1479.8	1.10671	0.338708	0.595207	0.30605	0.537819	1.75729	0.202237	0.000502872	0.0530139	0.00848072	0.0184284	0.049911	PISMIDRAFT_690664	Unplaced genomic scaffold scaffold_649, whole genome shotgun sequence (Fragment)	ATP binding [GO:0005524]
A0A0R0E3Z6	1040.89	993.238	620.172	668.752	624.116	586.612	494.687	580.21	0.633648	0.595206	0.52843	0.939332	0.833949	0.887811	0.0165269	0.00729291	0.0602267	0.333706	0.22102	0.348656	ABB33_09990	Protein CyaE	cell outer membrane [GO:0009279]; transporter activity [GO:0005215]; hemolysis in other organism [GO:0044179]
U2HZS2;D7VMS7;C2FSR2;A0A081PCX5;F4CDS3;A0A088EXS3	1402.87	1269.48	1241.67	1280.09	751.888	718.112	794.196	790.44	0.943646	0.550077	0.592974	0.582927	0.628386	1.07798	0.449784	0.0252172	0.0602969	0.00484901	0.0180986	0.18522	tuf M472_18615	Elongation factor Tu (EF-Tu)	cytoplasm [GO:0005737]; GTP binding [GO:0005525]; GTPase activity [GO:0003924]; translation elongation factor activity [GO:0003746]
A0A0A2W0H6	1753.32	1505.29	740.458	582.499	667.16	753.834	1028.95	1162.8	0.405987	0.436073	0.672601	1.0741	1.6567	1.5424	0.035185	0.0156355	0.0604429	0.642537	0.0981685	0.0375478	BBAD15_g826	Leu/Ile/Val/Thr-binding protein	amino acid transport [GO:0006865]
A0A088F1E4;A0A0M2Y158;A0A0M3C9P8	195.574	207.12	1874.31	2040.19	436.836	422.712	383.804	478.7	9.72078	2.13449	2.14184	0.21958	0.220336	1.00344	0.00109856	0.00535645	0.0762259	0.00740819	0.0257069	0.985516	KO02_12920	Thioredoxin	cell [GO:0005623]; protein disulfide oxidoreductase activity [GO:0015035]; cell redox homeostasis [GO:0045454]; glycerol ether metabolic process [GO:0006662]
B8PM70	2829.79	2914.86	2268.44	2158.56	983.527	1400.56	1424.51	1145.9	0.77063	0.415009	0.447443	0.538533	0.58062	1.07815	0.0219709	0.122051	0.0802391	0.167128	0.110397	0.729117	POSPLDRAFT_92444	Predicted protein
A0A0R0DMA3;A0A0R0DMN5	672.443	757.485	4472.35	5044.58	1101.89	1124.95	1214.27	983.29	6.65553	1.5573	1.53683	0.233986	0.230911	0.986857	0.00199087	0.0771502	0.100495	0.0224932	0.0149025	0.888239	ABB33_15305 AOT14_19500	Flagellin	bacterial-type flagellum filament [GO:0009420]; extracellular region [GO:0005576]; structural molecule activity [GO:0005198]; bacterial-type flagellum-dependent cell motility [GO:0071973]
G2Z5E1;A0A0Q8N8M2;A0A0Q0SGJ2;A0A0M0TEU9;A0A0J0YFX3;F4C4J7;D7VTC6;C2G3C8;A0A0Q7GPL7;A0A0J1BWQ4;A0A0D0ESU4;A0A0B8T3P5;A0A0Q8N8S9	1845.77	1624.15	944.251	1023.69	995.307	951.112	2347.73	2078.5	0.567145	0.560941	1.2756	0.989061	2.24916	2.27404	0.0272485	0.0467994	0.110421	0.84748	0.0129508	0.027167	FBFL15_0540	SusC-like TonB-dependent outer membrane receptor	membrane [GO:0016020]; receptor activity [GO:0004872]; transport [GO:0006810]
G8X5P5;A0A0X8C200;V6SRE4;A0A0D6TPD1;V6SNF1;V6SAI4;V6RYM9;H8XVW1;A0A0Q9DXZ5;A0A0A2M5W6;A0A0A2LH93;A0A0M9VJL6;Q596K5;H7FR90;G2Z6Q5;A6GYU1;A0A0C1G8U6;A0A0C1F6Q2;A0A095U4F6;J3C4E4;J0RXM8;A5FIJ2;A0A125A1H8;A0A0Q8ZNT1;A0A0Q8NAC2;A0A0Q7FPQ5;A0A0Q5USS1;A0A0Q4SCZ0;A0A0Q0XVD1;A0A0Q0RZV4;A0A0M0TLU3;A0A0J0YFF8;A0A0D0L1E6;A0A0D0EER0;A0A086APY6;A0A085ZPY6;A0A085EGP5;A0A066WWA0;A0A0P0U7X1;A0A0A2MSD3;A0A0A2M9J9	409.256	387.276	663.152	730.919	503.035	505.89	854.89	1225.4	1.75018	1.26665	2.61169	0.723726	1.49224	2.06189	0.0203334	0.0712857	0.113238	0.0944728	0.261293	0.158544	rplL FCOL_10410	50S ribosomal protein L7/L12	ribosome [GO:0005840]; structural constituent of ribosome [GO:0003735]; translation [GO:0006412]
A0A0A2VU16	1633.58	2188.16	1210.65	976.693	1434.62	1309.28	3474.48	3813.9	0.572342	0.717973	1.90709	1.25445	3.33208	2.65621	0.102964	0.249551	0.114136	0.243282	0.0292713	0.00444293	BBAD15_g2843	Aspartate aminotransferase (EC 2.6.1.1)	L-aspartate:2-oxoglutarate aminotransferase activity [GO:0004069]; L-phenylalanine:2-oxoglutarate aminotransferase activity [GO:0080130]; pyridoxal phosphate binding [GO:0030170]; biosynthetic process [GO:0009058]; cellular amino acid metabolic process [GO:0006520]
A0A100VJ95	527.454	813.78	649.968	597.34	650.997	525.745	1882.85	1676	0.929971	0.877358	2.65341	0.943425	2.85322	3.02432	0.855762	0.699925	0.117135	0.66219	0.00671618	0.0250195	PAHA3_0795	Isocitrate dehydrogenase [NADP] (EC 1.1.1.42)	isocitrate dehydrogenase (NADP+) activity [GO:0004450]; magnesium ion binding [GO:0000287]; NAD binding [GO:0051287]; glyoxylate cycle [GO:0006097]; tricarboxylic acid cycle [GO:0006099]
A0A0A2W1K0	877.991	1541.93	997.335	688.951	1665.59	1413.39	3652	4268	0.696836	1.27235	3.27284	1.8259	4.69671	2.57228	0.434084	0.499632	0.123866	0.14403	0.0443061	0.0141564	BBAD15_g233	Phosphoenolpyruvate-protein phosphotransferase	transferase activity, transferring phosphorus-containing groups [GO:0016772]; phosphoenolpyruvate-dependent sugar phosphotransferase system [GO:0009401]; phosphorylation [GO:0016310]
V4PPJ6;S6L4A9;M2VK98;L0GJV2;I4JI28;I4CVQ7;H7ER14;F8H6H1;F2N0X8;A4VN97;A0A0I9SLM7;A0A0H3Z1L6;A0A098FSZ4;A0A061JTD6;A0A023WQH4;W8QX77;U3HQZ4;A0A137WYL4;A0A0D9AJ88;A0A0C2S2S5	1089.5	986.336	1476.99	1349.87	1473.16	1172.67	1232.36	1280.4	1.36179	1.27459	1.21048	0.935962	0.88889	0.949708	0.0448514	0.251889	0.126737	0.643783	0.196825	0.759624	F753_17730	Peptidoglycan-binding protein	cell outer membrane [GO:0009279]; integral component of membrane [GO:0016021]
I4JQZ8	249.815	146.274	179.028	161.291	416.589	431.184	535.876	509.13	0.859197	2.14036	2.63831	2.49111	3.07067	1.23265	0.736441	0.20517	0.162848	0.0220543	0.00991114	0.029417	YO5_19032	UPF0312 protein YO5_19032	periplasmic space [GO:0042597]
A0A0A2W209;A0A160F589	697.772	991.797	500.834	407.925	930.838	1060.89	1565.58	1579.2	0.537865	1.17884	1.86129	2.1917	3.46051	1.57892	0.123395	0.488309	0.171344	0.0341375	0.0518913	0.0889192	BBAD15_g111	D-galactose-binding periplasmic protein
W9JG51	626.714	804.906	2018.56	2161.18	773.877	854.89	1003.88	1078.6	2.91959	1.13771	1.45463	0.389682	0.498232	1.27856	0.0575949	0.464067	0.180028	0.00665828	0.0050675	0.0663686	FOZG_17831	Uncharacterized protein
A0A0R0DXF7	533.883	627.883	966.869	931.698	667.264	703.001	707.992	751.26	1.63421	1.17947	1.25606	0.721736	0.768607	1.06494	0.090073	0.2643	0.183957	0.0132658	0.0273837	0.254689	ABB33_04510 AOT14_26570	TonB dependent receptor protein (TonB-dependent receptor)	cell outer membrane [GO:0009279]; receptor activity [GO:0004872]; transport [GO:0006810]
F7W0S1	398.237	546.762	868.032	941.591	1281.3	1138.67	653.455	768.07	1.91495	2.56081	1.50426	1.33728	0.785536	0.587415	0.131796	0.0749942	0.185416	0.0681677	0.156467	0.0402726	SMAC_02031	WGS project CABT00000000 data, contig 2.18
J1ACL6;A0A0Q9DZS2	367.105	420.611	436.768	458.453	322.885	249.656	318.805	331.63	1.13648	0.726837	0.825723	0.639552	0.726563	1.13605	0.283114	0.193892	0.198116	0.165076	0.0107929	0.480595	FF52_20140	Superoxide dismutase [Cu-Zn] (EC 1.15.1.1)	metal ion binding [GO:0046872]; superoxide dismutase activity [GO:0004784]
I4JPD3	195.634	107.235	312.985	272.054	502.251	465.423	357.751	349	1.93166	3.19502	2.33352	1.65403	1.20804	0.730361	0.244334	0.150762	0.206459	0.043697	0.214661	0.0553478	YO5_04312	Cytochrome c-551	electron carrier activity [GO:0009055]; heme binding [GO:0020037]; iron ion binding [GO:0005506]
W6MLR4;W0TF05;A0A090C5A2	1549.15	1030.63	1115.95	912.521	2314.43	2318.84	709.641	831.7	0.786295	1.79599	0.59747	2.28412	0.759855	0.332668	0.457846	0.206439	0.215379	0.0766874	0.174008	0.0456634	KUCA_T00003040001	Superoxide dismutase [Cu-Zn] (EC 1.15.1.1)	metal ion binding [GO:0046872]; superoxide dismutase activity [GO:0004784]
U2JDM5;F4CDS6;D7VMT1;C2FSR5;A0A0M3CAL1;A0A0M2Y2L2;A0A0B8T9K3;A0A088EUY9;A0A081PCX8	2265.05	1509.16	1355.1	1391.86	977.736	807.557	1051.87	1103	0.727823	0.473024	0.570947	0.649917	0.784458	1.20701	0.38057	0.126974	0.224877	0.131842	0.0245315	0.279514	rplK M472_18635	50S ribosomal protein L11	ribosome [GO:0005840]; large ribosomal subunit rRNA binding [GO:0070180]; structural constituent of ribosome [GO:0003735]; translation [GO:0006412]
A0A0I9SQD6;M2VEU1;I4JQ52;I4CN37;A0A137XFX9;A0A0D7E4G6;A0A0C2S7X4;A0A061JS40;W8RFG1;V4S7I6;A0A0I9SG67;A0A0D9AES6;A0A098FV97	666.443	630.863	491.455	484.571	676.955	496.656	604.36	622.78	0.752348	0.904652	0.945914	1.20244	1.25728	1.04561	0.0481056	0.600869	0.25378	0.465568	0.0174076	0.777614	JL55_14315	Phosphate-binding protein (Fragment)
A0A0C3NAY6	430.124	1004.24	1086.75	1186.08	4215.61	3290.23	1606.2	1852.1	1.58456	5.23288	2.41104	3.30241	1.52158	0.460749	0.418244	0.130165	0.256116	0.0435616	0.0542532	0.0521668	M404DRAFT_853187	Uncharacterized protein	ATP binding [GO:0005524]; protein kinase activity [GO:0004672]
A0A0A2W106	219.202	264.386	825.665	854.89	305.857	388.567	467.05	302.5	3.47518	1.43598	1.59134	0.413211	0.457914	1.10819	0.0411825	0.14917	0.256227	0.0796043	0.165919	0.768681	BBAD15_g222	Sodium/nucleoside cotransporter	integral component of membrane [GO:0016021]; nucleoside transmembrane transporter activity [GO:0005337]
A0A0X7BA07;A0A0Q8N7F3;A0A0Q7FA02;A0A0M0TLU6;A0A0J0YFG4;A0A086APZ2;A0A0Q0W174;A0A0P0U8G3;A0A0A2MNV8;A0A0A2M045;V6SS58;V6SM29;V6S9W1;V6RZU8;J2J7C5;J1KRQ5;H8XVW7;G8X5Q1;A5FIJ9;A0A0X8C8J1;A0A0Q9DWL8;A0A0Q8ZQX4;A0A0Q4SD71;A0A0Q0X3V7;A0A0M9VJL7;A0A0D0L1E1;A0A0D0ELG2;A0A0A2MFD8;A0A0A2LJB4;A0A095SY99;A0A085ZPZ2;A0A085EGQ1;A0A066WVG1;A0A0Q5UUU0	2143.25	1912.98	5125.83	4976.8	959.888	1037.78	1906.43	1745.4	2.49065	0.492494	0.900303	0.197737	0.361474	1.82805	0.0291538	0.0139011	0.291042	0.00634628	0.0155755	0.00988777	tuf AP058_02130	Elongation factor Tu (EF-Tu)	cytoplasm [GO:0005737]; GTP binding [GO:0005525]; GTPase activity [GO:0003924]; translation elongation factor activity [GO:0003746]
A0A084G0H4	555.183	1342.29	1421.52	1027.74	1521.5	1541.22	2139.53	2060.7	1.2908	1.6141	2.21359	1.25047	1.7149	1.37141	0.582964	0.417752	0.29297	0.382252	0.177781	0.022343	SAPIO_CDS7990	Uncharacterized protein	integral component of membrane [GO:0016021]
A0A0L9SWD9	855.19	525.419	571.952	531.386	718.569	639.89	980.677	1075.9	0.799168	0.983956	1.48962	1.23123	1.86396	1.5139	0.568191	0.97014	0.32231	0.115465	0.0105619	0.0338648	XA68_679	ATP synthase subunit alpha	proton-transporting ATP synthase complex, catalytic core F(1) [GO:0045261]; ATP binding [GO:0005524]; proton-transporting ATP synthase activity, rotational mechanism [GO:0046933]; proton-transporting ATPase activity, rotational mechanism [GO:0046961]; ATP hydrolysis coupled proton transport [GO:0015991]; ATP synthesis coupled proton transport [GO:0015986]
V4Q5R3	1738.71	1151.08	1737.46	1819.88	1446.74	1448.17	1888.95	1896.2	1.231	1.00177	1.30984	0.813784	1.06404	1.30752	0.465597	0.929644	0.392456	0.0712759	0.224573	0.0025262	F753_17805	Membrane protein	integral component of membrane [GO:0016021]; porin activity [GO:0015288]
A0A0M2XZP0;A0A0B8T2E3	1555.83	928.539	4163.38	4381.42	770.762	729.723	863.851	830.5	3.43942	0.60397	0.682004	0.175602	0.19829	1.1292	0.12493	0.316063	0.403492	0.000476569	0.000590602	0.0793013	tuf AAW12_03570	Elongation factor Tu (EF-Tu)	cytoplasm [GO:0005737]; GTP binding [GO:0005525]; GTPase activity [GO:0003924]; translation elongation factor activity [GO:0003746]
Q7SDF4;G4U8I0;F8MYY9;A0A0B0DZ63	162.972	457.352	547.466	668.902	859.159	828.446	545.651	501.36	1.96086	2.72052	1.68784	1.38741	0.860768	0.620412	0.359023	0.272708	0.426002	0.176792	0.36238	0.0294254	NCU09317	Uncharacterized protein	cytosol [GO:0005829]; mitotic spindle [GO:0072686]; nuclear membrane [GO:0031965]; nuclear RNA export factor complex [GO:0042272]; nucleolus [GO:0005730]; nucleus [GO:0005634]; poly(A) RNA binding [GO:0044822]; poly(A)+ mRNA export from nucleus [GO:0016973]
A0A023WTZ7;A0A0D9ANY8;A0A0I9SP05;L0GNY9;F8H861;S6JV93	1103	1197.73	5588.66	5897.89	1180.81	1202.56	1151.55	950.82	4.99259	1.03592	0.913785	0.207492	0.183028	0.882099	0.00207995	0.53893	0.498804	0.00492121	0.0247019	0.402657	UIB01_12720	Flagellin	bacterial-type flagellum filament [GO:0009420]; extracellular region [GO:0005576]; structural molecule activity [GO:0005198]; bacterial-type flagellum-dependent cell motility [GO:0071973]
A0A100VRB8;A0A100VRB7;A0A100VRE1	1740.64	640.473	5423.93	5986.49	4238.92	3157.23	1665.96	1792.9	4.79205	3.10617	1.45263	0.648192	0.303132	0.467658	0.180552	0.222323	0.504033	0.176711	0.00378242	0.107003	PAHA3_4742	Flagellin	bacterial-type flagellum filament [GO:0009420]; extracellular region [GO:0005576]; structural molecule activity [GO:0005198]; bacterial-type flagellum-dependent cell motility [GO:0071973]
E9F4A0;A0A0D9PPT3;A0A0D9NX03;A0A0B4I3V1;A0A0B4HJD7;A0A0B4GHT6;A0A0B4FJN2;A0A0A1UT01;A0A086NKA4	545.198	36.1866	3054.87	2732.88	344.379	361.823	501.697	509.61	9.95512	1.21469	1.73948	0.122017	0.174732	1.43204	0.26794	0.62004	0.518176	0.00541429	0.0180774	0.0285799	MAA_07099	Uncharacterized protein	tRNA processing [GO:0008033]
K9I0I3;K5XRX2;G4TIQ4;A0A166I8A4;A0A165A743;A0A067SU43;A0A067M4N7;A0A0L6WJZ0;A0A0K6FUX8;X8J4H6;A0A060SMY7;A0A066VRY3;F8QB51;F8PAT5;A0A0C3JRH8;S7PV21;R7S4C2;M2QW12;K5WS92;D8QLU7;B0D6G4;A8NMQ1;A0A165CIH9;A0A151V9J2;A0A0D0AFJ8;A0A0C3QVI0;A0A0C3PEY3;A0A0C3AJT0;A0A0B7G0Q0;A0A067N8J8;A0A067MGM3;V2XDV5;A0A0W0GCD8	13822.2	296.045	464.53	583.795	695.08	603.001	364.024	326.53	0.0742535	0.0919438	0.0489123	1.23824	0.658721	0.531981	0.608452	0.659293	0.526193	0.270351	0.126436	0.0232673	AGABI2DRAFT_138931	Calmodulin	calcium ion binding [GO:0005509]
A0A0P0UCV0;A0A0A2LWM5	2496.78	3162.74	3712.95	4077.38	1760.2	1654.28	2583.36	2465.5	1.3765	0.603316	0.892101	0.438297	0.648093	1.47866	0.187357	0.129512	0.527484	0.00798571	0.033009	0.0123557	AMR72_06515	Uncharacterized protein	membrane [GO:0016020]; receptor activity [GO:0004872]; transport [GO:0006810]
Q2HD70	1407.42	173.709	2761.79	2775.24	2969.73	2412.17	1181.45	1375.6	3.50196	3.40384	1.61724	0.971984	0.461809	0.475121	0.347425	0.350951	0.531138	0.799862	0.0620116	0.0351347	CHGG_01834	Uncharacterized protein
A0A088ET74;U2HSD9;D7VHW8;C2G0J3;A0A0M2XVR3;A0A0B8T0N8;A0A0M3C9P9;A0A0M3C7Y4;H8XPV2;A0A0D6TNU4;Q56HW3;J3C613;H7FQN1;A6H125;A0A0X7BAT7;A0A0Q8ND89;A0A0Q7FQD4;A0A0Q5UZA7;A0A0Q4SCH2;A0A0Q1BIC8;A0A0M0TRT0;A0A0J0YET4;A0A0D0LRT5;A0A0D0EET5;A0A0C1E0T8;A0A0C1D0Y8;A0A0A2MNK8;A0A086AFI2;A0A085ZQC9;A0A066WT91;V6STU4;V6SRV2;V6SAS4;V6RZ59;J0RX69;G8X823;G2Z237;A5FIV1;A0A0X8C9A3;A0A0Q9E1F1;A0A0Q8ZPQ7;A0A0Q1BF14;A…	2025.34	1110.73	2210.88	2200.43	887.84	948.557	1182.06	1136.7	1.40664	0.585572	0.739383	0.416293	0.525639	1.26267	0.421251	0.346757	0.548284	0.0233141	0.0177064	0.0417268	groEL groL KO02_02100	60 kDa chaperonin (GroEL protein) (Protein Cpn60)	cytoplasm [GO:0005737]; ATP binding [GO:0005524]; protein refolding [GO:0042026]
I4JK63;A0A098FUV1	3100.05	1688.24	1343.81	1274.23	2050.93	1745.34	1758.38	1816.2	0.546758	0.792822	0.746525	1.45004	1.36537	0.941605	0.315316	0.64368	0.56533	0.11026	0.017928	0.606914	YO5_05484	OmpW	cell outer membrane [GO:0009279]; integral component of membrane [GO:0016021]
V4RU95;S6LCD6;M2UZN0;L0GJW1;I4JML0;I4CTX4;H7F0P7;F8H871;F2MXE8;A4VKP6;A0A137Y7T1;A0A137WWW6;A0A0I9SRB2;A0A0H3YZE1;A0A0D7EA74;A0A0C2MWX1;A0A098FQU9;A0A061JVN2;A0A023WTY8	938.849	2111.85	2471.07	2407.28	1150.64	1338.39	1055.39	1019.9	1.59909	0.815888	0.680266	0.51022	0.425408	0.833774	0.404503	0.808124	0.588814	0.0639458	0.000938169	0.241069	sdhA F753_24465	Succinate dehydrogenase flavoprotein subunit (EC 1.3.5.1)	plasma membrane [GO:0005886]; flavin adenine dinucleotide binding [GO:0050660]; succinate dehydrogenase (ubiquinone) activity [GO:0008177]; electron transport chain [GO:0022900]; tricarboxylic acid cycle [GO:0006099]
W8RT03;H7F0Q8;U3HQF2;A0A137WWX2;A0A137Y7R1;I4JMM1;A0A0I9SRD1;M2TNZ9;A0A0D7E9T0;F2N3M7;V4Q5B7;A4VKN4;A4VJE4;S6L8G5;A0A0M2RH76;A0A061JUX2	1022.51	1614.67	7137.56	7594.66	2083.58	2124.34	1607.8	1423.4	5.58637	1.59562	1.14941	0.285627	0.205753	0.720356	0.0781221	0.275706	0.603246	0.00857675	0.00701004	0.109136	CH92_08730	Flagellin	bacterial-type flagellum filament [GO:0009420]; extracellular region [GO:0005576]; structural molecule activity [GO:0005198]; bacterial-type flagellum organization [GO:0044781]; bacterial-type flagellum-dependent cell motility [GO:0071973]
A0A0D1Y8T6	534.44	1725.33	1739.69	2091.9	983.712	932.668	726.409	589.88	1.69557	0.848042	0.582488	0.500153	0.343536	0.686862	0.446589	0.997279	0.63059	0.0660098	0.0171701	0.151963	PV11_09034	Uncharacterized protein	succinate dehydrogenase activity [GO:0000104]
Q47M82	1116.84	2411.08	2180.22	2233.83	1037.15	1138.45	2169.28	2031.9	1.25118	0.616681	1.19084	0.492881	0.951775	1.93105	0.582211	0.476411	0.637217	0.0309899	0.349969	0.0108142	atpD Tfu_2407	ATP synthase subunit beta (EC 3.6.3.14) (ATP synthase F1 sector subunit beta) (F-ATPase subunit beta)	plasma membrane [GO:0005886]; proton-transporting ATP synthase complex, catalytic core F(1) [GO:0045261]; ATP binding [GO:0005524]; proton-transporting ATP synthase activity, rotational mechanism [GO:0046933]; ATP hydrolysis coupled proton transport [GO:0015991]; plasma membrane ATP synthesis coupled proton transport [GO:0042777]
A0A0L1I1A0	303.371	779.421	841.4	749.012	384.204	408.884	435.609	383.8	1.46881	0.732448	0.756756	0.498669	0.515218	1.03319	0.486211	0.739688	0.776052	0.0207207	0.0167123	0.715634	TW65_00402	Uncharacterized protein
A0A0M3CE53;A0A0M2XWF4;U2JFI3;D7VLM1;C2FSB5;A0A088F6Q8	854.59	647.421	2243.63	2188.22	773.912	720.89	792.381	741.35	2.95061	0.9952	1.02112	0.337286	0.34607	1.02604	0.0784322	0.981085	0.865563	0.0103302	0.00899365	0.649266	L950_0210975	Flagellar motor protein MotA	integral component of membrane [GO:0016021]
V6SBN2;V6SJ68;V6S2Y2;H8XUV5;H7FRS2;A6GZG2;A0A105TSB1;A0A0Q5UVM2;A0A0P0UBC2;A0A0M2Y0J9;A0A0M2XYN4;A0A0D6TPJ2;A0A088EVP8;A0A076NXM6	495.525	164.394	1147.81	1155.37	211.877	240.539	352.841	278.98	3.49008	0.685562	0.957422	0.196432	0.274326	1.39655	0.239743	0.744191	0.892397	0.0244043	0.0571655	0.168985	FSS13T_20580	Nucleoside-diphosphate kinase (EC 2.7.4.6)	nucleoside diphosphate kinase activity [GO:0004550]; CTP biosynthetic process [GO:0006241]; GTP biosynthetic process [GO:0006183]; UTP biosynthetic process [GO:0006228]
A0A066WI89;J3BWC6;J0RZS4;A5FMP4;A0A0Q9E5L2;A0A0Q9A0C0;A0A0Q8MY98;A0A0Q7GMV3;A0A0M0TL81;A0A0J1BR33;A0A0D0KAD0;A0A0D0EKQ9;A0A085EEX4	1442.05	699.544	1564.37	1675.84	778.711	748.39	896.672	1096.7	1.51299	0.713069	0.930791	0.471298	0.6152	1.30533	0.411174	0.586735	0.977815	0.00716022	0.100836	0.223274	FEM21_31600	Flagellar motor protein MotA	integral component of membrane [GO:0016021]; protein transporter activity [GO:0008565]
A0A137X8Q2;A0A0C2NFI5;L0GT02;I4JR68;H7ES70;V4Q5H5;S6LAU3;I4CYT1;F8H626;F2MVD1;A0A0M2RL50;A0A0I9SQS3;A0A0H3YP80;A0A0D7EAP4;A0A098FXZ2;A0A061JWT1;A0A023WY27	1899.26	3533.94	3430.18	3104.45	2155.57	2273.39	2802.61	2424.4	1.20272	0.815167	0.962051	0.677767	0.799893	1.18019	0.591989	0.701464	0.987524	0.0396635	0.140797	0.237541	AUR59_14410	ABC transporter substrate-binding protein	outer membrane-bounded periplasmic space [GO:0030288]; metal ion binding [GO:0046872]; transport [GO:0006810]
H7FVF4	147.269	NA	31.5257	45.7805	131.787	117.95	243.899	334.56	0.262466	0.847895	1.96396	3.23049	7.4827	2.31627	NA	NA	NA	0.0782977	0.0155381	0.0911613	HJ01_03152	Isocitrate lyase (EC 4.1.3.1)	isocitrate lyase activity [GO:0004451]; carboxylic acid metabolic process [GO:0019752]
D9SPW4;D9SPW2;D9SVP7;D9SPW1	345.565	NA	369.971	334.931	3523.51	2852.73	1026.14	1417.1	1.01993	9.22582	3.53515	9.04556	3.46608	0.38318	NA	NA	NA	0.0111518	0.0624381	0.0504117	Clocel_2384	Flagellin	bacterial-type flagellum filament [GO:0009420]; extracellular region [GO:0005576]; structural molecule activity [GO:0005198]; bacterial-type flagellum-dependent cell motility [GO:0071973]
